# Supplementary material for: Electrodeposition Synthesis of Coral-like MnCo Selenide Binder-Free Electrodes for Aqueous Asymmetric Supercapacitors
Source: Nanomaterials (Basel). 2023 Aug 30;13(17):2452. doi: 10.3390/nano13172452 (PMC10489885; doi:10.3390/nano13172452)
Supplement: Supplementary file 1 [file nanomaterials-13-02452-s001.zip]

Archive with 1 entries (1 files):
- nanomaterials-2586683-supplementary.pdf
